# Supplementary material for: Combination of Exhaust Gas Fermentation Effluent and Dairy Wastewater for Microalgae Production: Effect on Growth and FAME Composition of Chlorella sorokiniana
Source: Microorganisms. 2025 Apr 23;13(5):961. doi: 10.3390/microorganisms13050961 (PMC12114567; doi:10.3390/microorganisms13050961)
Supplement: Supplementary file 1 [file microorganisms-13-00961-s001.zip]

Archive with 1 entries (1 files):
- microorganisms-3557842-supplementary.pdf
